# Supplementary material for: β-Hydroxybutyrate Modulates Metabolic Signaling and Partially Restores Peripheral Circadian Rhythms in High-Fat Diet-Fed Mice
Source: Foods. 2026 Apr 9;15(8):1305. doi: 10.3390/foods15081305 (PMC13115401; doi:10.3390/foods15081305)
Supplement: Supplementary file 1 [file foods-15-01305-s001.zip]

Archive with 1 entries (1 files):
- foods-4217839-supplementary.pptx
